# Supplementary material for: Predictive values of various serum biomarkers in women with suspected preeclampsia: A prospective study
Source: J Clin Lab Anal. 2021 Feb 22;35(5):e23740. doi: 10.1002/jcla.23740 (PMC8128315; doi:10.1002/jcla.23740)
Supplement: Supplementary file 1 — Table S1‐S5 [file JCLA-35-e23740-s001.xlsx]

## Sheet: ST1
Supplementary Table 1 Baseline characteristics of recruited subjects in current study
Patient number	Group	Age	Gravidity	Parity	Prepregnancy BMI	Sampling GWa	Preeclampsia diagnosis GW	Interval (weeks)	Underlying chronic disease
PE-1	Preeclampsia-positive	37	1	0	24.46	25	29	4	Hypertension, hypothyroidism
PE-2	Preeclampsia-positive	40	3	1	20.93	35	38	3	None
PE-3	Preeclampsia-positive	40	2	1	21.99	31	32	1	None
PE-4	Preeclampsia-positive	35	4	1	37	29	39	10	Hypertension
PE-5	Preeclampsia-positive	30	1	0	25.73	21	36	15	Hypertension
PE-6	Preeclampsia-positive	27	1	0	missing	30	39	9	Hypertension
PE-7	Preeclampsia-positive	35	2	1	31.14	32	38	6	Hypertension
PE-8	Preeclampsia-positive	32	2	0	23.89	23	37	14	Hypothyroidism
PE-9	Preeclampsia-positive	40	5	1	24.21	28	36	8	None
PE-10	Preeclampsia-positive	31	4	2	23.24	32	37	5	None
PE-11	Preeclampsia-positive	32	1	0	18	23	38	15	Hypertension
PE-12	Preeclampsia-positive	27	1	0	20.07	26	40	14	None
PE-13	Preeclampsia-positive	35	2	1	32.38	23	33	10	Hypertension
PE-14	Preeclampsia-positive	31	4	0	20.61	32	34	2	None
PE-15	Preeclampsia-positive	25	1	0	29.75	25	36	11	None
PE-16	Preeclampsia-positive	36	3	0	22.79	24	33	9	Hypothyroidism
PE-17	Preeclampsia-positive	30	1	0	29.36	34	39	5	None
PE-18	Preeclampsia-positive	34	1	0	23.15	36	38	2	None
PE-19	Preeclampsia-positive	35	1	0	24.14	25	37	12	None
PE-20	Preeclampsia-positive	37	2	0	17.72	25	36	11	None
PE-21	Preeclampsia-positive	39	4	0	28.06	29	34	5	None
PE-22	Preeclampsia-positive	38	3	0	28.24	23	36	13	None
PE-23	Preeclampsia-positive	29	3	1	29.36	26	28	2	Hypothyroidism
PE-24	Preeclampsia-positive	30	2	1	22.58	33	38	5	None
PE-25	Preeclampsia-positive	36	3	0	28.24	25	38	13	None
PE-26	Preeclampsia-positive	37	2	0	25.51	26	31	5	None
PE-27	Preeclampsia-positive	39	4	2	22.04	30	39	9	Hypertension
PE-28	Preeclampsia-positive	42	5	1	missing	36	38	2	Hypertension
PE-29	Preeclampsia-positive	33	2	1	37.42	32	38	6	None
PE-30	Preeclampsia-positive	30	2	0	20.07	32	38	6	Hypertension
PE-31	Preeclampsia-positive	32	5	1	30.12	28	38	10	Hypertension
PE-32	Preeclampsia-positive	34	10	0	23.44	23	36	13	None
PE-33	Preeclampsia-positive	35	1	0	27.8	27	37	10	None
PE-34	Preeclampsia-positive	36	3	1	22.48	28	34	6	None
PE-35	Preeclampsia-positive	20	1	0	23.44	31	33	2	Hypertension
PE-36	Preeclampsia-positive	41	1	0	19.28	30	35	5	Hypertension
PE-37	Preeclampsia-positive	39	4	1	19.15	31	37	6	None
PE-38	Preeclampsia-positive	34	3	1	29.73	29	30	1	None
PE-39	Preeclampsia-positive	34	1	0	17.97	33	38	5	None
PE-40	Preeclampsia-positive	30	2	0	20.7	32	35	3	None
PE-41	Preeclampsia-positive	32	3	1	23.53	34	38	4	None
PE-42	Preeclampsia-positive	37	2	0	21.32	22	35	13	None
PE-43	Preeclampsia-positive	38	3	1	22.32	31	40	9	None
PE-44	Preeclampsia-positive	34	1	0	20.61	32	40	8	None
PE-45	Preeclampsia-positive	34	1	0	24.16	31	34	3	None
PE-46	Preeclampsia-positive	33	1	0	20.68	35	37	2	None
PE-47	Preeclampsia-positive	29	2	0	21.89	32	40	8	None
PE-48	Preeclampsia-positive	33	1	0	17.28	34	35	1	None
PE-49	Preeclampsia-positive	39	4	1	19.48	30	33	3	None
Non-PE-1	Preeclampsia-negative	33	1	0	24	25	Not applicable	Not applicable	None
Non-PE-2	Preeclampsia-negative	31	3	0	37	23	Not applicable	Not applicable	None
Non-PE-3	Preeclampsia-negative	29	1	0	22	35	Not applicable	Not applicable	Hypertension
Non-PE-4	Preeclampsia-negative	35	1	0	22.2	36	Not applicable	Not applicable	None
Non-PE-5	Preeclampsia-negative	39	1	0	21.2	34	Not applicable	Not applicable	None
Non-PE-6	Preeclampsia-negative	28	2	0	23.5	25	Not applicable	Not applicable	None
Non-PE-7	Preeclampsia-negative	30	4	0	25.4	34	Not applicable	Not applicable	None
Non-PE-8	Preeclampsia-negative	40	4	0	25.6	20	Not applicable	Not applicable	None
Non-PE-9	Preeclampsia-negative	35	1	0	28.34	26	Not applicable	Not applicable	None
Non-PE-10	Preeclampsia-negative	34	1	0	26.6	22	Not applicable	Not applicable	None
Non-PE-11	Preeclampsia-negative	41	2	1	21.8	26	Not applicable	Not applicable	Gestational diabetes mellitus
Non-PE-12	Preeclampsia-negative	29	2	0	21.5	25	Not applicable	Not applicable	None
Non-PE-13	Preeclampsia-negative	28	1	0	23.38	25	Not applicable	Not applicable	None
Non-PE-14	Preeclampsia-negative	27	1	0	19.81	32	Not applicable	Not applicable	None
Non-PE-15	Preeclampsia-negative	28	1	0	21.21	30	Not applicable	Not applicable	None
Non-PE-16	Preeclampsia-negative	38	2	0	25.39	27	Not applicable	Not applicable	None
Non-PE-17	Preeclampsia-negative	39	2	1	24.46	28	Not applicable	Not applicable	Hypertension
Non-PE-18	Preeclampsia-negative	27	1	0	21.45	33	Not applicable	Not applicable	None
Non-PE-19	Preeclampsia-negative	34	2	0	23.83	23	Not applicable	Not applicable	None
Non-PE-20	Preeclampsia-negative	23	5	0	21.77	34	Not applicable	Not applicable	None
Non-PE-21	Preeclampsia-negative	29	1	0	missing	34	Not applicable	Not applicable	None
Non-PE-22	Preeclampsia-negative	34	2	0	26.77	27	Not applicable	Not applicable	None
Non-PE-23	Preeclampsia-negative	39	3	1	23.44	33	Not applicable	Not applicable	None									0.673469
Non-PE-24	Preeclampsia-negative	36	3	0	23.44	34	Not applicable	Not applicable	None
Non-PE-25	Preeclampsia-negative	29	3	0	24.22	27	Not applicable	Not applicable	None
Non-PE-26	Preeclampsia-negative	32	3	1	19.92	33	Not applicable	Not applicable	None
Non-PE-27	Preeclampsia-negative	33	3	1	24.56	34	Not applicable	Not applicable	None
Non-PE-28	Preeclampsia-negative	32	3	1	19.92	28	Not applicable	Not applicable	None
Non-PE-29	Preeclampsia-negative	30	1	0	21.97	26	Not applicable	Not applicable	None
Non-PE-30	Preeclampsia-negative	24	2	0	19.53	27	Not applicable	Not applicable	Hypothyroidism
Non-PE-31	Preeclampsia-negative	29	2	1	26.45	35	Not applicable	Not applicable	None
Non-PE-32	Preeclampsia-negative	38	2	1	32.35	36	Not applicable	Not applicable	None
Non-PE-33	Preeclampsia-negative	33	1	0	27.34	35	Not applicable	Not applicable	None
Non-PE-34	Preeclampsia-negative	41	3	0	25.4	33	Not applicable	Not applicable	None
Non-PE-35	Preeclampsia-negative	39	3	0	24.79	24	Not applicable	Not applicable	Hypertension
Non-PE-36	Preeclampsia-negative	27	5	2	missing	36	Not applicable	Not applicable	None
Non-PE-37	Preeclampsia-negative	37	6	1	40.5	22	Not applicable	Not applicable	Hypertension
Non-PE-38	Preeclampsia-negative	29	1	0	21.77	35	Not applicable	Not applicable	None
Non-PE-39	Preeclampsia-negative	30	2	0	18.75	34	Not applicable	Not applicable	Hypothyroidism
Non-PE-40	Preeclampsia-negative	35	4	1	22.66	22	Not applicable	Not applicable	None
Non-PE-41	Preeclampsia-negative	27	1	0	19.07	21	Not applicable	Not applicable	None
Non-PE-42	Preeclampsia-negative	35	4	1	26.03	31	Not applicable	Not applicable	None
Non-PE-43	Preeclampsia-negative	36	1	0	25.15	28	Not applicable	Not applicable	None
Non-PE-44	Preeclampsia-negative	35	3	1	20.32	31	Not applicable	Not applicable	None
Non-PE-45	Preeclampsia-negative	41	5	2	24.65	35	Not applicable	Not applicable	None
Non-PE-46	Preeclampsia-negative	32	4	0	28.7	36	Not applicable	Not applicable	Hypertension
Non-PE-47	Preeclampsia-negative	39	4	1	24.09	36	Not applicable	Not applicable	None
Non-PE-48	Preeclampsia-negative	37	1	0	21.23	27	Not applicable	Not applicable	None
Non-PE-49	Preeclampsia-negative	35	2	1	21.67	30	Not applicable	Not applicable	None
Non-PE-50	Preeclampsia-negative	31	2	1	19.15	31	Not applicable	Not applicable	None
Non-PE-51	Preeclampsia-negative	36	2	0	22.04	28	Not applicable	Not applicable	None
Non-PE-52	Preeclampsia-negative	28	5	0	27.63	35	Not applicable	Not applicable	Hypothyroidism
Non-PE-53	Preeclampsia-negative	41	3	1	28.08	25	Not applicable	Not applicable	None
Non-PE-54	Preeclampsia-negative	26	2	0	29.14	34	Not applicable	Not applicable	Polycystic ovary syndrome
Non-PE-55	Preeclampsia-negative	30	1	0	23.5	37	Not applicable	Not applicable	Polycystic ovary syndrome
Non-PE-56	Preeclampsia-negative	42	2	0	26.67	24	Not applicable	Not applicable	None
Non-PE-57	Preeclampsia-negative	33	1	0	23.53	32	Not applicable	Not applicable	None
Non-PE-58	Preeclampsia-negative	31	1	0	19.83	36	Not applicable	Not applicable	None
Non-PE-59	Preeclampsia-negative	34	1	0	24.6	21	Not applicable	Not applicable	None
Non-PE-60	Preeclampsia-negative	25			22.76	31	Not applicable	Not applicable	None
Non-PE-61	Preeclampsia-negative	33	3	0	25.15	33	Not applicable	Not applicable	None
Non-PE-62	Preeclampsia-negative	26	1	0	20.31	20	Not applicable	Not applicable	None
Non-PE-63	Preeclampsia-negative	29	3	1	23.3	33	Not applicable	Not applicable	Hypertension
Non-PE-64	Preeclampsia-negative	30	3	0	16.41	27	Not applicable	Not applicable	None
Non-PE-65	Preeclampsia-negative	35	3	1	21.48	21	Not applicable	Not applicable	None
Non-PE-66	Preeclampsia-negative	31	6	0	19.29	24	Not applicable	Not applicable	None
Non-PE-67	Preeclampsia-negative	33	1	0	28.28	28	Not applicable	Not applicable	None
Non-PE-68	Preeclampsia-negative	36	1	0	25.6	23	Not applicable	Not applicable	Hypertension
Non-PE-69	Preeclampsia-negative	36	1	0	18.2	31	Not applicable	Not applicable	None
Non-PE-70	Preeclampsia-negative	29	1	0	21.91	34	Not applicable	Not applicable	None
Non-PE-71	Preeclampsia-negative	33	1	0	missing	23	Not applicable	Not applicable	None
Non-PE-72	Preeclampsia-negative	39	4	0	22.27	22	Not applicable	Not applicable	None
Non-PE-73	Preeclampsia-negative	28	1	0	23.14	20	Not applicable	Not applicable	None
Non-PE-74	Preeclampsia-negative	33	2	0	23.42	34	Not applicable	Not applicable	None
Non-PE-75	Preeclampsia-negative	38	1	0	20.93	21	Not applicable	Not applicable	None
Non-PE-76	Preeclampsia-negative	34	2	1	24.84	22	Not applicable	Not applicable	None
Non-PE-77	Preeclampsia-negative	34	3	2	25.59	27	Not applicable	Not applicable	None
Non-PE-78	Preeclampsia-negative	29	1	0	28.04	23	Not applicable	Not applicable	None
Non-PE-79	Preeclampsia-negative	34	2	0	30.11	33	Not applicable	Not applicable	None
Non-PE-80	Preeclampsia-negative	29	1	0	24.46	21	Not applicable	Not applicable	None
Non-PE-81	Preeclampsia-negative	32	2	0	23.86	34	Not applicable	Not applicable	None
Non-PE-82	Preeclampsia-negative	28	1	0	23.59	32	Not applicable	Not applicable	None
Non-PE-83	Preeclampsia-negative	28	1	0	30.8	20	Not applicable	Not applicable	None
Non-PE-84	Preeclampsia-negative	27	1	0	26.44	32	Not applicable	Not applicable	None
Non-PE-85	Preeclampsia-negative	26	1	0	25.24	35	Not applicable	Not applicable	None
Non-PE-86	Preeclampsia-negative	28	1	0	17.72	21	Not applicable	Not applicable	None
Non-PE-87	Preeclampsia-negative	29	5	2	missing	34	Not applicable	Not applicable	Gestational diabetes mellitus
Non-PE-88	Preeclampsia-negative	29	2	1	18.75	23	Not applicable	Not applicable	Gestational diabetes mellitus
Non-PE-89	Preeclampsia-negative	42	3	1	24.61	26	Not applicable	Not applicable	None
Non-PE-90	Preeclampsia-negative	33	1	0	18.37	36	Not applicable	Not applicable	None
Non-PE-91	Preeclampsia-negative	37	1	0	20.31	31	Not applicable	Not applicable	None
Non-PE-92	Preeclampsia-negative	45	7	0	22.89	28	Not applicable	Not applicable	None
Non-PE-93	Preeclampsia-negative	41	3	1	20.18	35	Not applicable	Not applicable	None
Non-PE-94	Preeclampsia-negative	32	1	0	19.15	31	Not applicable	Not applicable	None
Non-PE-95	Preeclampsia-negative	38	2	1	19.8	34	Not applicable	Not applicable	None
Non-PE-96	Preeclampsia-negative	36	1	0	17.22	20	Not applicable	Not applicable	None
Non-PE-97	Preeclampsia-negative	32	2	1	26.35	25	Not applicable	Not applicable	None
Non-PE-98	Preeclampsia-negative	37	1	0	26.35	25	Not applicable	Not applicable	Hyperthyroidism
Non-PE-99	Preeclampsia-negative	44	2	1	26.77	30	Not applicable	Not applicable	Hypertension, gestational diabetes mellitus
Non-PE-100	Preeclampsia-negative	29	1	0	20.32	24	Not applicable	Not applicable	None
Non-PE-101	Preeclampsia-negative	40	1	0	27.68	34	Not applicable	Not applicable	Polycystic ovary syndrome
Non-PE-102	Preeclampsia-negative	30	1	0	26.26	29	Not applicable	Not applicable	None
Non-PE-103	Preeclampsia-negative	32	1	0	19.33	32	Not applicable	Not applicable	None
Non-PE-104	Preeclampsia-negative	30	2	0	19.83	24	Not applicable	Not applicable	None
Non-PE-105	Preeclampsia-negative	41	3	1	20.81	31	Not applicable	Not applicable	None
Non-PE-106	Preeclampsia-negative	31	1	0	23.51	35	Not applicable	Not applicable	None
Non-PE-107	Preeclampsia-negative	36	3	1	18.87	30	Not applicable	Not applicable	None
Non-PE-108	Preeclampsia-negative	30	1	0	23.03	20	Not applicable	Not applicable	None
Non-PE-109	Preeclampsia-negative	33	1	0	28.28	27	Not applicable	Not applicable	None
Non-PE-110	Preeclampsia-negative	32	3	0	38	27	Not applicable	Not applicable	Polycystic ovary syndrome
Non-PE-111	Preeclampsia-negative	35	3	0	24.03	31	Not applicable	Not applicable	Antiphospholipid syndrome
Non-PE-112	Preeclampsia-negative	32	2	1	21.08	33	Not applicable	Not applicable	None
Non-PE-113	Preeclampsia-negative	33	3	0	24.38	21	Not applicable	Not applicable	None
Non-PE-114	Preeclampsia-negative	36	3	0	20.2	29	Not applicable	Not applicable	None
Non-PE-115	Preeclampsia-negative	33	1	0	20.96	29	Not applicable	Not applicable	None
Non-PE-116	Preeclampsia-negative	27	1	0	22.65	26	Not applicable	Not applicable	Gestational diabetes mellitus
Non-PE-117	Preeclampsia-negative	31	1	0	23.88	24	Not applicable	Not applicable	None
Non-PE-118	Preeclampsia-negative	30	2	0	24.45	33	Not applicable	Not applicable	None
Non-PE-119	Preeclampsia-negative	25	2	0	28.69	34	Not applicable	Not applicable	None
Non-PE-120	Preeclampsia-negative	31	1	0	25.9	23	Not applicable	Not applicable	None
Non-PE-121	Preeclampsia-negative	31	2	0	30	31	Not applicable	Not applicable	None
Non-PE-122	Preeclampsia-negative	30	1	0	29.41	21	Not applicable	Not applicable	None
Non-PE-123	Preeclampsia-negative	29	3	0	24.22	25	Not applicable	Not applicable	None
Non-PE-124	Preeclampsia-negative	33	2	0	24.38	23	Not applicable	Not applicable	None
Non-PE-125	Preeclampsia-negative	39	3	0	21.78	27	Not applicable	Not applicable	Hypertension
Non-PE-126	Preeclampsia-negative	27	2	0	21.93	34	Not applicable	Not applicable	None
Non-PE-127	Preeclampsia-negative	30	1	0	24.4	20	Not applicable	Not applicable	None
Non-PE-128	Preeclampsia-negative	37	4	1	23.81	31	Not applicable	Not applicable	None
Non-PE-129	Preeclampsia-negative	38	3	1	24.38	25	Not applicable	Not applicable	None
Non-PE-130	Preeclampsia-negative	29	1	0	20.94	23	Not applicable	Not applicable	None
Non-PE-131	Preeclampsia-negative	36	1	0	25.15	25	Not applicable	Not applicable	None
Non-PE-132	Preeclampsia-negative	32	1	0	30.12	25	Not applicable	Not applicable	None
Non-PE-133	Preeclampsia-negative	29	2	0	29.05	22	Not applicable	Not applicable	None
Non-PE-134	Preeclampsia-negative	39	4	0	22.27	29	Not applicable	Not applicable	None
Non-PE-135	Preeclampsia-negative	34	2	1	26.77	34	Not applicable	Not applicable	None
Non-PE-136	Preeclampsia-negative	33	3	1	21.13	28	Not applicable	Not applicable	None
Non-PE-137	Preeclampsia-negative	39	1	0	24.44	32	Not applicable	Not applicable	None
Non-PE-138	Preeclampsia-negative	27	1	0	28.34	33	Not applicable	Not applicable	None
Non-PE-139	Preeclampsia-negative	31	2	1	19	28	Not applicable	Not applicable	None
Non-PE-140	Preeclampsia-negative	37	4	0	21.91	35	Not applicable	Not applicable	Hypertension
Non-PE-141	Preeclampsia-negative	40	2	0	23.92	29	Not applicable	Not applicable	None
Non-PE-142	Preeclampsia-negative	29	1	0	24.8	24	Not applicable	Not applicable	None
Non-PE-143	Preeclampsia-negative	39	6	1	26.17	35	Not applicable	Not applicable	None
Non-PE-144	Preeclampsia-negative	26	2	0	22.6	32	Not applicable	Not applicable	None
Non-PE-145	Preeclampsia-negative	25	2	0	18	29	Not applicable	Not applicable	None
Non-PE-146	Preeclampsia-negative	28	1	0	21.04	21	Not applicable	Not applicable	None
Non-PE-147	Preeclampsia-negative	42	2	0	26.67	27	Not applicable	Not applicable	None
a: GW, gestational week.

## Sheet: ST2
Supplementary Table 2 Symptoms summary for patients suspected for preeclampsia
Symptoms	Preeclampsia-positive (n=49)	Preeclampsia-negative (147)	p value
New onset of hypertension or aggravation of preexisting hypertension	61.2% (30)	48.3% (71)	0.117
New onset of proteinuria or aggravation of preexisting proteinuria	32.7% (16)	34.7% (51)	0.794
Edema	22.4% (11)	19.0% (28)	0.606
Fetal growth restriction	10.2% (5)	12.2% (18)	0.701
The main symptoms observed with the recruited patients suspected for preeclampsia were listed in the order of deceased frequency.
The number in the parentheses after percentage figures indicated the actual number of the subjects that had the corresponding symptoms when they were enrolled.
The p value was calculated by Pearson chi-square test.

## Sheet: ST3
Supplementary Table 3 Binary Logistic regression analysis summary
	Adjusteda ORb	OR 95% CIc	p value
sFlt-1/PlGF	1.01	1.00-1.01	0.024
BUN (mmol/L)	1.56	1.14-2.14	0.005
Cre (μmol/L)	1.06	1.02-1.10	0.003
UA (μmol/L)	1.01	1.01-1.02	<0.001
Cysc (mg/ml)	3.98	1.52-10.39	0.005
GlyFn/PlGF	1.09	1.02-1.16	0.014
PAPP-A2/PlGF	1.31	1.09-1.58	0.005
a: adjusted for age, prepregnancy BMI, parity and underlying chronic disease;
b: OR, odds ratio; c: CI, confidence interval

## Sheet: ST4
Supplementary Table 4 Sensitivities of the preeclampsia predictive markers with 90% specificity
	Cut-off value	Sensitivity（%）	Specificity（%）
sFlt-1/PlGF	50.721	30.61	90
BUN (mmol/L)	3.779	34.69	90
Cre (μmol/L)	49.16	36.73	90
UA (μmol/L)	318.02	34.69	90
Cysc (mg/ml)	1.393	23.88	90
GlyFn/PlGF	5.829	25	90
PAPP-A2/PlGF	1.674	31.25	90

## Sheet: ST5
Supplementary Table 5 Predictive values of sFlt-1/PlGF ratio within 4 weeks
	Preeclampsia-positive (n=15)	Preeclampsia-negative (181)
sFlt-1/PlGF ratio≥38 (cut-off value)	6 (true positive, TP)	30 (false positive, FP)
sFlt-1/PlGF ratio<38 (cut-off value)	9 (false negative, FN)	151 (ture negative, TN)
Sensitivity (%)	40
Specificity (%)	83.4
Positive predictive value (%)	16.7
Negative predictive value (%)	94.4
Within 4 weeks after enrollment, 15 subjects developed preeclampsia and 181 subjects did not develop preeclampsia.
